# Supplementary material for: Ultraviolet Germicidal Irradiation and Its Effects on Elemental Distributions in Mouse Embryonic Fibroblast Cells in X-Ray Fluorescence Microanalysis
Source: PLoS One. 2015 Feb 23;10(2):e0117437. doi: 10.1371/journal.pone.0117437 (PMC4338249; doi:10.1371/journal.pone.0117437)
Supplement: S8 Image_1.zip — (ZIP) [file pone.0117437.s008.zip]

Archive with 1 entries (1 files):
- S8_image.h5
